# Supplementary material for: Zones of cellular damage around pulsed-laser wounds
Source: PLoS One. 2021 Sep 27;16(9):e0253032. doi: 10.1371/journal.pone.0253032 (PMC8476025; doi:10.1371/journal.pone.0253032)
Supplement: S1 Dataset — This dataset also includes the values for the linear regression analyses used to derive Eqs 1–22. (XLSX) [file pone.0253032.s004.xlsx]

## Sheet: Figure 2 Data
	Laser Rupture Radius (μm)	Cell Lysis Radius (μm)	Nuclear Membrane Damage Radius (μm)	Plasma Membrane Damage Radius (µm)
Sample 1	19.7104	29.0376	42.9069	55.9488			Eq1	Eq12	Eq2	Eq13	Eq3	Eq14	Eq4	Eq15	Eq5	Eq16	Eq6	Eq17
Sample 2	14.9773	17.1186	22.9476	39.4047
Sample 3	17.5318	21.9338	35.9551	61.417		x prime	17.6373	22.9644	17.6373	36.959	17.6373	54.6949	22.9644	36.959	22.9644	54.6949	36.959	54.6949
Sample 4	21.271	31.1419	47.6536	62.0048		n	17	17	17	17	17	17	17	17	17	17	17	17
Sample 5	11.2533	12.5499	18.8776	33.7787		syx	2.68997	1.63065	6.04955	2.06315	6.23529	1.85743	6.08911	3.42568	7.70537	3.78646	4.63067	4.04474
Sample 6	18.4342	26.2704	36.7256	54.3712		ssx	357.876	973.872	357.876	3076.91	357.876	4032.95	973.872	3076.91	973.872	4032.95	3076.91	4032.95
Sample 7	10.9959	12.8753	19.4504	40.4565		t_crit	2.13145	2.13145	2.13145	2.13145	2.13145	2.13145	2.13145	2.13145	2.13145	2.13145	2.13145	2.13145
Sample 8	20.9165	26.5176	43.7223	59.9833
Sample 9	19.037	31.2337	47.0894	63.4128
Sample 10	18.7508	25.8984	42.5195	61.238
Sample 11	29.0376	39.7944	58.8859	85.7692
Sample 12	14.3812	15.489	21.472	43.7332			Eq1		Eq2		Eq3		Eq4		Eq5		Eq6
Sample 13	22.4641	27.6512	61.0845	81.2367	slope	int	1.55498	-4.46131	2.65778	-9.91703	3.10476	-0.0647777	1.60885	0.012845	1.79629	13.4441	1.09826	14.1042
Sample 14	11.615	12.1767	20.0068	28.2995	std error slope	std error int	0.142194	2.59138	0.319784	5.82785	0.329603	6.00678	0.19512	4.71792	0.246912	5.97022	0.0834807	3.28342
Sample 15	12.2159	16.3679	23.6172	36.8942	r2	std error of "y"	0.888549	2.68997	0.821589	6.04955	0.855395	6.23529	0.819248	6.08911	0.779171	7.70537	0.920245	4.63067
Sample 16	19.7104	21.2111	36.246	57.0442	"F- statistic"	deg Freedom	119.589	15	69.0755	15	88.7311	15	67.9866	15	52.9259	15	173.076	15
Sample 17	17.5318	23.1271	49.1426	64.8197	sum of squares, regression	sum of squares, residuals	865.333	108.539	2527.96	548.955	3449.76	583.183	2520.75	556.158	3142.35	890.591	3711.3	321.647
							Eq12		Eq13		Eq14		Eq15		Eq16		Eq17
							0.571421	4.51497	0.309126	6.2123	0.275511	2.56828	0.509215	4.14432	0.433767	-0.760418	0.837912	-8.87046
							0.052253	1.26345	0.0371941	1.4629	0.0292483	1.66195	0.0617574	2.42901	0.0596241	3.38797	0.0636912	3.61907
							0.888549	1.63065	0.821589	2.06315	0.855395	1.85743	0.819248	3.42568	0.779171	3.78646	0.920245	4.04474
							119.589	15	69.0755	15	88.7311	15	67.9866	15	52.9259	15	173.076	15
							317.99	39.8855	294.027	63.849	306.125	51.7505	797.843	176.029	758.813	215.059	2831.51	245.399

## Sheet: Figure 3 Data
	Cell Lysis Radius (μm)	Ecad-GFP Loss Radius (μm)	Nuclear Damage Radius (μm)
Sample 1	37.185	27.3355	64.3648			Eq8	Eq19	Eq9	Eq20
Sample 2	26.098	25.3467	46.8928
Sample 3	28.4115	26.0835	56.3877		x prime	40.8747	31.6296	78.8056	31.6296
Sample 4	29.8046	27.5639	55.3843		n	32	32	32	32
Sample 5	29.3987	23.604	52.5893		syx	4.30908	6.00776	5.06897	14.7691
Sample 6	27.9818	22.0887	52.1909		ssx	6422.57	3304.1	28049.3	3304.1
Sample 7	29.3865	18.1245	54.0733		t_crit	2.04227	2.04227	2.04227	2.04227
Sample 8	46.6696	45.3925	93.4464
Sample 9	31.3983	26.393	61.7935
Sample 10	36.3874	23.0099	66.5962
Sample 11	46.5697	40.7555	94.9787
Sample 12	30.1915	21.9917	41.4135		Eq8		Eq19		Eq9		Eq20
Sample 13	34.2044	28.8983	70.9818		0.654002	4.89747	1.27126	0.66518	0.300524	7.94667	2.55122	-1.88872	slope	int
Sample 14	24.1888	24.7824	39.1922		0.0537687	2.32605	0.104517	3.47223	0.0302662	2.54792	0.256938	8.53593	std error slope	std error int
Sample 15	16.0039	21.6864	31.3983		0.831408	4.30908	0.831408	6.00776	0.766704	5.06897	0.766704	14.7691	r2	std error of "y"
Sample 16	36.2002	30.1907	62.1828		147.945	30	147.945	30	98.5921	30	98.5921	30	"F- statistic"	deg Freedom
Sample 17	27.3981	23.287	44.2103		2747.06	557.045	5339.78	1082.79	2533.27	770.833	21505.5	6543.8	sum of squares, regression	sum of squares, residuals
Sample 18	32.7965	21.0841	56.5991
Sample 19	63.8841	49.8253	134.415
Sample 20	61.3331	47.399	125.282
Sample 21	73.2672	54.8118	147.306
Sample 22	69.3579	44.8304	124.579
Sample 23	47.6588	40.1831	100.638
Sample 24	52.3949	42.4953	100.185
Sample 25	57.207	44.1752	95.9192
Sample 26	53.5919	36.5298	94.8765
Sample 27	47.7803	32.4626	96.3927
Sample 28	47.9925	34.3092	97.946
Sample 29	43.5998	25.3992	101.571
Sample 30	49.7989	33.2941	99.3517
Sample 31	47.3872	35.3585	94.5811
Sample 32	22.4637	13.457	64.0599

## Sheet: Figure 4 Data
	Cell Lysis Radius (μm)	Chromatin Disruption Radius (μm)	Nuclear Membrane Damage Radius (μm)
Sample 1	24.4057	29.0398	49.3784			Eq10	Eq21	Eq11	Eq22
Sample 2	38.1033	36.4211	53.0111
Sample 3	27.298	28.6293	39.1414		x prime	28.1861	27.7806	48.1464	27.7806
Sample 4	26.4395	26.8099	45.6344		n	17	17	17	17
Sample 5	32.3742	30.3659	59.917		syx	2.25484	2.60162	3.12219	5.72134
Sample 6	32.4184	31.9588	58.7127		ssx	900.609	676.519	2271.74	676.519
Sample 7	36.5563	36.8338	59.2951		t_crit	2.13145	2.13145	2.13145	2.13145
Sample 8	32.9442	31.101	57.0777
Sample 9	40.4526	34.4456	60.1449
Sample 10	23.718	23.5633	35
Sample 11	26.8751	23.5633	47.0184
Sample 12	30.9215	30.6476	58.7912		Eq10		Eq21		Eq11		Eq22
Sample 13	18.6742	18.2259	31.9787		0.816393	4.76972	1.08682	-2.00636	0.483149	4.51876	1.6224	3.07494	slope	int
Sample 14	26.3611	26.697	51.5752		0.075136	2.18726	0.100024	2.84947	0.0655058	3.2435	0.219967	6.26639	std error slope	std error int
Sample 15	27.8633	24.6198	49.12		0.887269	2.25484	0.887269	2.60162	0.783863	3.12219	0.783863	5.72134	r2	std error of "y"
Sample 16	24.8386	28.6015	46.0923		118.06	15	118.06	15	54.4005	15	54.4005	15	"F- statistic"	deg Freedom
Sample 17	8.91883	10.7471	16.5996		600.254	76.2648	799.083	101.527	530.299	146.221	1780.73	491.006	sum of squares, regression	sum of squares, residuals

## Sheet: Figure 5 Data
	Plasma Membrane Damage Radius (µm)	1st Expansion Radius (µm)		Eq7		Eq18
Sample 1	37.1504	61.9696		0.940274	19.4869	0.929576	-10.1492	slope	int
Sample 2	30.651	51.5888		0.037623	2.49236	0.0371949	3.02787	std error slope	std error int
Sample 3	16.512	24.7462		0.874056	7.11296	0.874056	7.07238	r2	std error of "y"
Sample 4	87.0964	104.256		624.601	90	624.601	90	"F- statistic"	deg Freedom
Sample 5	39.3	61.8107		31601.2	4553.48	31241.7	4501.68	sum of squares, regression	sum of squares, residuals
Sample 6	76.491	100.08		Eq7	Eq18
Sample 7	48.4845	60.5557	x prime	63.2453	78.9548
Sample 8	66.444	83.9439	n	92	92
Sample 9	49.5208	65.3785	syx	7.11296	7.07238
Sample 10	65.8769	95.6943	ssx	35743.4	36154.7
Sample 11	81.9125	104.563	t_crit	1.98667	1.98667
Sample 12	66.13	81.9693
Sample 13	101.171	118.977
Sample 14	69.0818	91.1118
Sample 15	65.8098	92.5588
Sample 16	57.1002	76.2874
Sample 17	87.6171	114.347
Sample 18	60.6836	93.0365
Sample 19	54.1757	76.6189
Sample 20	73.151	82.4291
Sample 21	61.7494	86.2706
Sample 22	100.347	108.359
Sample 23	71.4992	79.6545
Sample 24	52.7122	66.7289
Sample 25	77.6247	97.1316
Sample 26	55.6815	64.2642
Sample 27	56.7587	72.804
Sample 28	68.2238	82.3699
Sample 29	39.8801	59.9187
Sample 30	71.5716	84.8601
Sample 31	43.3928	64.6975
Sample 32	47.5453	64.7852
Sample 33	56.4779	72.0715
Sample 34	66.1894	82.986
Sample 35	83.9718	90.0418
Sample 36	68.4719	85.9044
Sample 37	37.972	40.0903
Sample 38	60.5749	72.0733
Sample 39	29.4583	38.3903
Sample 40	52.1272	69.7207
Sample 41	99.2567	117.725
Sample 42	70.1763	85.762
Sample 43	68.1748	72.0282
Sample 44	40.24	55.46
Sample 45	45.1012	59.8694
Sample 46	65.1539	77.2238
Sample 47	50.7204	65.9747
Sample 48	45.1266	64.7197
Sample 49	87.5251	94.162
Sample 50	78.24	91.07
Sample 51	72.5222	80.8332
Sample 52	86.5309	95.5293
Sample 53	45.4771	56.6261
Sample 54	78.9651	96.4708
Sample 55	88.3487	100.005
Sample 56	70.4989	77.243
Sample 57	101.693	109.288
Sample 58	80.4614	89.7587
Sample 59	61.0245	76.8664
Sample 60	78.7575	89.5729
Sample 61	84.1946	88.2542
Sample 62	82.2	90.56
Sample 63	79.81	90.896
Sample 64	99.01	113.202
Sample 65	43.6347	61.7686
Sample 66	78.8523	102.104
Sample 67	71.4526	88.4412
Sample 68	49.0529	77.721
Sample 69	62.6673	91.2826
Sample 70	61.9217	79.9327
Sample 71	54.4907	81.3857
Sample 72	22.2886	51.0393
Sample 73	64.7339	98.5152
Sample 74	84.9432	102.572
Sample 75	43.7853	57.7345
Sample 76	52.3232	54.9711
Sample 77	97.3542	103.604
Sample 78	62.322	63.9358
Sample 79	20.5601	34.2141
Sample 80	31.3385	41.0573
Sample 81	23.2199	31.5692
Sample 82	65.125	86.88
Sample 83	95.5	99.65
Sample 84	83.5	96.8
Sample 85	66.05	80.3
Sample 86	65.1	90.75
Sample 87	62.45	79
Sample 88	47.75	72
Sample 89	52.8268	63.974
Sample 90	74.9888	89.2444
Sample 91	39.65	58.9
Sample 92	44.885	60.35
