# Supplementary material for: Zones of cellular damage around pulsed-laser wounds
Source: PLoS One. 2021 Sep 27;16(9):e0253032. doi: 10.1371/journal.pone.0253032 (PMC8476025; doi:10.1371/journal.pone.0253032)
Supplement: S2 Dataset — Sheet “Total Equations List” lists all 42 equations with the necessary information to derive confidence intervals when using these equations. The other seven sheets allow the user to enter a single known radius value for one of the respective zones of damage in cell “B1”, and the approximate radii of the remaining six zones of damage will be automatically calculated in cells “B4–B9”, with 95% confidence intervals and expected ranges automatically calculated in cells “C4–E9”. (XLSX) [file pone.0253032.s005.xlsx]

## Sheet: Total Equations List
Equation	From -> To	Slope	Intercept	Standard Error of Slope	Standard Error of Intercept	95%CI of Slope	95%CI of Intercept				x prime	n	syx	ssx	t_crit		x value	95%CI
Equation 1	Laser Rupture to Cell Lysis	1.6	-5	0.142194	2.59138	0.3	6				17.6373	17	2.68997	357.876	2.13145		10	2.70029
Equation 2	Laser Rupture to Nuclear Membrane Damage	2.7	-10	0.319784	5.82785	0.7	12				17.6373	17	6.04955	357.876	2.13145		10	6.07277
Equation 3	Laser Rupture to Plasma Membrane Damage	3.1	0	0.329603	6.00678	0.7	13				17.6373	17	6.23529	357.876	2.13145		10	6.25923
Equation 4	Cell Lysis to Nuclear Membrane Damage	1.6	0	0.19512	4.71792	0.4	10				22.9644	17	6.08911	973.872	2.13145		11	5.88793
Equation 5	Cell Lysis to Plasma Membrane Damage	1.8	13	0.246912	5.97022	0.5	13				22.9644	17	7.70537	973.872	2.13145		11	7.45079
Equation 6	Nuclear Membrane Damage to Plasma Membrane Damage	1.1	14	0.0834807	3.28342	0.2	7				36.959	17	4.63067	3076.91	2.13145		17	4.28286
Equation 7	Plasma Membrane Damage to First Calcium Expansion	0.94	19	0.037623	2.49236	0.07	5				63.2453	92	7.11296	35743.4	1.98667		31	2.82478
Equation 8	Cell Lysis to Ecadherin Loss	0.65	5	0.0537687	2.32605	0.11	5				40.8747	32	4.30908	6422.57	2.04227		11	3.63073
Equation 9	Nuclear Membrane Damage to Ecadherin Loss	0.3	8	0.0302662	2.54792	0.06	5				78.8056	32	5.06897	28049.3	2.04227		17	4.23602
Equation 10	Cell Lysis to Chromatin Disruption	0.82	5	0.075136	2.18726	0.16	5				28.1861	17	2.25484	900.609	2.13145		11	2.98898
Equation 11	Nuclear Membrane Damage to Chromatin Disruption	0.48	5	0.0655058	3.2435	0.14	7				48.1464	17	3.12219	2271.74	2.13145		17	4.63859
Equation 12	Cell Lysis to Laser Rupture	0.57	5	0.052253	1.26345	0.11	3				22.9644	17	1.63065	973.872	2.13145		11	1.57678
Equation 13	Nuclear Membrane Damage to Laser Rupture	0.31	6	0.0371941	1.4629	0.08	3				36.959	17	2.06315	3076.91	2.13145		17	1.90819
Equation 14	Plasma Membrane Damage to Laser Rupture	0.28	3	0.0292483	1.66195	0.06	4				54.6949	17	1.85743	4032.95	2.13145		31	1.76182
Equation 15	Nuclear Membrane Damage to Cell Lysis	0.51	4	0.0617574	2.42901	0.13	5				36.959	17	3.42568	3076.91	2.13145		17	3.16838
Equation 16	Plasma Membrane Damage to Cell Lysis	0.43	-1	0.0596241	3.38797	0.13	7				54.6949	17	3.78646	4032.95	2.13145		31	3.59156
Equation 17	Plasma Membrane Damage to Nuclear Membrane Damage	0.84	-9	0.0636912	3.61907	0.14	8				54.6949	17	4.04474	4032.95	2.13145		31	3.83654
Equation 18	First Calcium Expansion to Plasma Membrane Damage	0.93	-10	0.0371949	3.02787	0.07	6				78.9548	92	7.07238	36154.7	1.98667		48	2.71624
Equation 19	Ecadherin Loss to Cell Lysis	1.3	1	0.104517	3.47223	0.2	7				31.6296	32	6.00776	3304.1	2.04227		13	4.52958
Equation 20	Ecadherin Loss to Nuclear Membrane Damage	2.6	-2	0.256938	8.53593	0.5	17				31.6296	32	14.7691	3304.1	2.04227		13	11.1353
Equation 21	Chromatin Disruption to Cell Lysis	1.1	-2	0.100024	2.84947	0.2	6				27.7806	17	2.60162	676.519	2.13145		14	3.23118
Equation 22	Chromatin Disruption to Nuclear Membrane Damage	1.6	3	0.219967	6.26639	0.5	13				27.7806	17	5.72134	676.519	2.13145		14	7.10582
				Using equations stacking through cell lysis						Using equations stacking through nuclear membrane damage
		Slope	Intercept	dy/d_slope1	dy/d_intercept1	dy/d_slope2	dy/d_intercept2	dy/d_slope3	dy/d_intercept3	dy/d_slope1	dy/d_intercept1	dy/d_slope2	dy/d_intercept2	dy/d_slope3	dy/d_intercept3		x value		(95% CI)^2		95%CI
Equation 23	Laser Rupture to First Calcium Expansion	2.914	19	9.4	0.94	31	1						1				10		222.334		14.9
Equation 24	Laser Rupture to Ecadherin Loss	0.925	3.375	6.5	0.65	11	1			3	0.3	17	1				10		44.4435		6.7
Equation 25	Laser Rupture to Chromatin Disruption	1.304	0.55	8.2	0.82	11	1			4.8	0.48	17	1				10		59.5723		7.7
Equation 26	Cell Lysis to First Calcium Expansion	1.692	31.22	10.34	0.94	32.8	1						1				11		206.329		14.4
Equation 27	Nuclear Membrane Damage to First Calcium Expansion	1.034	32.16	15.98	0.94	32.7	1						1				17		83.7503		9.2
Equation 28	Plasma Membrane Damage to Ecadherin Loss	0.26575	4.825	20.15	0.65	12.33	1			9.3	0.3	17.04	1				31		43.9522		6.6
Equation 29	Plasma Membrane Damage to Chromatin Disruption	0.3779	2.43	25.42	0.82	12.33	1			14.88	0.48	17.04	1				31		73.2682		8.6
Equation 30	First Calcium Expansion to Laser Rupture	0.2604	0.2	13.44	0.28	34.64	1						1				48		24.0273		4.9
Equation 31	First Calcium Expansion to Cell Lysis	0.3999	-5.3	20.64	0.43	34.64	1						1				48		78.0227		8.8
Equation 32	First Calcium Expansion to Nuclear Membrane Damage	0.7812	-17.4	40.32	0.84	34.64	1						1				48		120.886		11
Equation 33	First Calcium Expansion to Ecadherin Loss	0.247148	2.1675	13.416	0.2795	22.516	0.65	13.8952	1	12.096	0.252	10.392	0.3	20.0976	1		48		48.8173		7
Equation 34	First Calcium Expansion to Chromatin Disruption	0.351447	-1.349	16.9248	0.3526	28.4048	0.82	13.8952	1	19.3536	0.4032	16.6272	0.48	20.0976	1		48		83.587		9.1
Equation 35	Ecadherin Loss to Laser Rupture	0.7735	5.475	7.41	0.57	17.9	1			4.03	0.31	31.8	1				13		39.1492		6.3
Equation 36	Ecadherin Loss to Plasma Membrane Damage	2.6	13.3	23.4	1.8	17.9	1			6.63	1.1	31.8	1				13		439.947		21
Equation 37	Ecadherin Loss to First Calcium Expansion	2.444	31.502	21.996	1.692	16.826	0.94	45.22	1	13.442	1.034	29.892	0.94	48.98	1		13		442.355		21
Equation 38	Ecadherin Loss to Chromatin Disruption	1.157	4.93	10.66	0.82	17.9	1			6.24	0.48	31.8	1				13		107.918		10.4
Equation 39	Chromatin Disrupton to to Laser Rupture	0.5615	5.395	7.98	0.57	13.4	1			4.34	0.31	25.4	1				14		29.7476		5.5
Equation 40	Chromatin Disrupton to Plasma Membrane Damage	1.87	13.35	25.2	1.8	13.4	1			15.4	1.1	25.4	1				14		347.259		18.6
Equation 41	Chromatin Disrupton to First Calcium Expansion	1.7578	31.549	23.688	1.692	12.596	0.94	37.12	1	14.476	1.034	23.876	0.94	41.94	1		14		339.523		18.4
Equation 42	Chromatin Disrupton to Ecadherin Loss	0.5975	6.3	9.1	0.65	13.4	1			4.2	0.3	25.4	1				14		46.3188		6.8

## Sheet: Starting with Laser-ind Rupture
Known Laser-induced Rupture Radius	20	<-- Enter known value here				Equation	From -> To	Slope	Intercept	Standard Error of Slope	Standard Error of Intercept	95%CI of Slope	95%CI of Intercept				x prime	n	syx	ssx	t_crit		x value	95%CI
						Equation 1	Laser Rupture to Cell Lysis	1.6	-5	0.142194	2.59138	0.3	6				17.6373	17	2.68997	357.876	2.13145		20	1.56413
	Approximate Radius (µm)	± 95% CI	Lower Range	Upper Range		Equation 2	Laser Rupture to Nuclear Membrane Damage	2.7	-10	0.319784	5.82785	0.7	12				17.6373	17	6.04955	357.876	2.13145		20	3.51762
Delayed Cell Lysis Radius	27	2	25	29		Equation 3	Laser Rupture to Plasma Membrane Damage	3.1	0	0.329603	6.00678	0.7	13				17.6373	17	6.23529	357.876	2.13145		20	3.62563
Nuclear Membrane Damage Radius	44	4	40	48		Equation 4	Cell Lysis to Nuclear Membrane Damage	1.6	0	0.19512	4.71792	0.4	10				22.9644	17	6.08911	973.872	2.13145		27	3.56727
Plasma Membrane Damage Radius	62	4	58	66		Equation 5	Cell Lysis to Plasma Membrane Damage	1.8	13	0.246912	5.97022	0.5	13				22.9644	17	7.70537	973.872	2.13145		27	4.51415
First Calcium Expansion Radius	77	19	58	96		Equation 6	Nuclear Membrane Damage to Plasma Membrane Damage	1.1	14	0.0834807	3.28342	0.2	7				36.959	17	4.63067	3076.91	2.13145		44	2.70186
Ecadherin Loss Radius	22	8	14	30		Equation 7	Plasma Membrane Damage to First Calcium Expansion	0.94	19	0.037623	2.49236	0.07	5				63.2453	92	7.11296	35743.4	1.98667		62	1.47621
Chromatin Disruption Radius	27	10	17	37		Equation 8	Cell Lysis to Ecadherin Loss	0.65	5	0.0537687	2.32605	0.11	5				40.8747	32	4.30908	6422.57	2.04227		27	2.1775
						Equation 9	Nuclear Membrane Damage to Ecadherin Loss	0.3	8	0.0302662	2.54792	0.06	5				78.8056	32	5.06897	28049.3	2.04227		44	2.82445
						Equation 10	Cell Lysis to Chromatin Disruption	0.82	5	0.075136	2.18726	0.16	5				28.1861	17	2.25484	900.609	2.13145		27	1.18102
						Equation 11	Nuclear Membrane Damage to Chromatin Disruption	0.48	5	0.0655058	3.2435	0.14	7				48.1464	17	3.12219	2271.74	2.13145		44	1.71471
						Equation 12	Cell Lysis to Laser Rupture	0.57	5	0.052253	1.26345	0.11	3				22.9644	17	1.63065	973.872	2.13145		27	0.95531
						Equation 13	Nuclear Membrane Damage to Laser Rupture	0.31	6	0.0371941	1.4629	0.08	3				36.959	17	2.06315	3076.91	2.13145		44	1.20379
						Equation 14	Plasma Membrane Damage to Laser Rupture	0.28	3	0.0292483	1.66195	0.06	4				54.6949	17	1.85743	4032.95	2.13145		62	1.06273
						Equation 15	Nuclear Membrane Damage to Cell Lysis	0.51	4	0.0617574	2.42901	0.13	5				36.959	17	3.42568	3076.91	2.13145		44	1.99879
						Equation 16	Plasma Membrane Damage to Cell Lysis	0.43	-1	0.0596241	3.38797	0.13	7				54.6949	17	3.78646	4032.95	2.13145		62	2.16642
						Equation 17	Plasma Membrane Damage to Nuclear Membrane Damage	0.84	-9	0.0636912	3.61907	0.14	8				54.6949	17	4.04474	4032.95	2.13145		62	2.3142
						Equation 18	First Calcium Expansion to Plasma Membrane Damage	0.93	-10	0.0371949	3.02787	0.07	6				78.9548	92	7.07238	36154.7	1.98667		77	1.47197
						Equation 19	Ecadherin Loss to Cell Lysis	1.3	1	0.104517	3.47223	0.2	7				31.6296	32	6.00776	3304.1	2.04227		22	2.98819
						Equation 20	Ecadherin Loss to Nuclear Membrane Damage	2.6	-2	0.256938	8.53593	0.5	17				31.6296	32	14.7691	3304.1	2.04227		22	7.346
						Equation 21	Chromatin Disruption to Cell Lysis	1.1	-2	0.100024	2.84947	0.2	6				27.7806	17	2.60162	676.519	2.13145		27	1.35517
						Equation 22	Chromatin Disruption to Nuclear Membrane Damage	1.6	3	0.219967	6.26639	0.5	13				27.7806	17	5.72134	676.519	2.13145		27	2.98022
										Using equations stacking through cell lysis						Using equations stacking through nuclear membrane damage
								Slope	Intercept	dy/d_slope1	dy/d_intercept1	dy/d_slope2	dy/d_intercept2	dy/d_slope3	dy/d_intercept3	dy/d_slope1	dy/d_intercept1	dy/d_slope2	dy/d_intercept2	dy/d_slope3	dy/d_intercept3		x value		(95% CI)^2		95%CI
						Equation 23	Laser Rupture to First Calcium Expansion	2.914	19	18.8	0.94	62	1						1				20		366.35		19.1
						Equation 24	Laser Rupture to Ecadherin Loss	0.925	3.375	13	0.65	27	1			6	0.3	44	1				20		63.4053		8
						Equation 25	Laser Rupture to Chromatin Disruption	1.304	0.55	16.4	0.82	27	1			9.6	0.48	44	1				20		95.814		9.8
						Equation 26	Cell Lysis to First Calcium Expansion	1.692	31.22	25.38	0.94	61.6	1						1				27		353.958		18.8
						Equation 27	Nuclear Membrane Damage to First Calcium Expansion	1.034	32.16	41.36	0.94	62.4	1						1				44		155.802		12.5
						Equation 28	Plasma Membrane Damage to Ecadherin Loss	0.26575	4.825	40.3	0.65	25.66	1			18.6	0.3	43.08	1				62		62.6693		7.9
						Equation 29	Plasma Membrane Damage to Chromatin Disruption	0.3779	2.43	50.84	0.82	25.66	1			29.76	0.48	43.08	1				62		117.982		10.9
						Equation 30	First Calcium Expansion to Laser Rupture	0.2604	0.2	21.56	0.28	61.61	1						1				77		34.7649		5.9
						Equation 31	First Calcium Expansion to Cell Lysis	0.3999	-5.3	33.11	0.43	61.61	1						1				77		125.177		11.2
						Equation 32	First Calcium Expansion to Nuclear Membrane Damage	0.7812	-17.4	64.68	0.84	61.61	1						1				77		184.298		13.6
						Equation 33	First Calcium Expansion to Ecadherin Loss	0.247148	2.1675	21.5215	0.2795	40.0465	0.65	25.4923	1	19.404	0.252	18.483	0.3	42.7524	1		77		66.9587		8.2
						Equation 34	First Calcium Expansion to Chromatin Disruption	0.351447	-1.349	27.1502	0.3526	50.5202	0.82	25.4923	1	31.0464	0.4032	29.5728	0.48	42.7524	1		77		126.546		11.2
						Equation 35	Ecadherin Loss to Laser Rupture	0.7735	5.475	12.54	0.57	29.6	1			6.82	0.31	55.2	1				22		54.8569		7.4
						Equation 36	Ecadherin Loss to Plasma Membrane Damage	2.6	13.3	39.6	1.8	29.6	1			11.22	1.1	55.2	1				22		580.785		24.1
						Equation 37	Ecadherin Loss to First Calcium Expansion	2.444	31.502	37.224	1.692	27.824	0.94	66.28	1	22.748	1.034	51.888	0.94	74.72	1		22		613.403		24.8
						Equation 38	Ecadherin Loss to Chromatin Disruption	1.157	4.93	18.04	0.82	29.6	1			10.56	0.48	55.2	1				22		148.29		12.2
						Equation 39	Chromatin Disrupton to Laser Rupture	0.5615	5.395	15.39	0.57	27.7	1			8.37	0.31	46.2	1				27		47.9351		6.9
						Equation 40	Chromatin Disrupton to Plasma Membrane Damage	1.87	13.35	48.6	1.8	27.7	1			29.7	1.1	46.2	1				27		565.666		23.8
						Equation 41	Chromatin Disrupton to First Calcium Expansion	1.7578	31.549	45.684	1.692	26.038	0.94	62.86	1	27.918	1.034	43.428	0.94	64.82	1		27		544.797		23.3
						Equation 42	Chromatin Disrupton to Ecadherin Loss	0.5975	6.3	17.55	0.65	27.7	1			8.1	0.3	46.2	1				27		63.0554		7.9

## Sheet: Starting with DelayedCell Lysis
Known Delayed Cell Lysis Radius	27	<-- Enter known value here				Equation	From -> To	Slope	Intercept	Standard Error of Slope	Standard Error of Intercept	95%CI of Slope	95%CI of Intercept				x prime	n	syx	ssx	t_crit		x value	95%CI
						Equation 1	Laser Rupture to Cell Lysis	1.6	-5	0.142194	2.59138	0.3	6				17.6373	17	2.68997	357.876	2.13145		20	1.56413
	Approximate Radius (µm)	± 95% CI	Lower Range	Upper Range		Equation 2	Laser Rupture to Nuclear Membrane Damage	2.7	-10	0.319784	5.82785	0.7	12				17.6373	17	6.04955	357.876	2.13145		20	3.51762
Laser-induced Rupture Radius	20	1	19	21		Equation 3	Laser Rupture to Plasma Membrane Damage	3.1	0	0.329603	6.00678	0.7	13				17.6373	17	6.23529	357.876	2.13145		20	3.62563
Nuclear Membrane Damage Radius	43	4	39	47		Equation 4	Cell Lysis to Nuclear Membrane Damage	1.6	0	0.19512	4.71792	0.4	10				22.9644	17	6.08911	973.872	2.13145		27	3.56727
Plasma Membrane Damage Radius	62	5	57	67		Equation 5	Cell Lysis to Plasma Membrane Damage	1.8	13	0.246912	5.97022	0.5	13				22.9644	17	7.70537	973.872	2.13145		27	4.51415
First Calcium Expansion Radius	77	19	58	96		Equation 6	Nuclear Membrane Damage to Plasma Membrane Damage	1.1	14	0.0834807	3.28342	0.2	7				36.959	17	4.63067	3076.91	2.13145		43	2.6241
Ecadherin Loss Radius	23	2	21	25		Equation 7	Plasma Membrane Damage to First Calcium Expansion	0.94	19	0.037623	2.49236	0.07	5				63.2453	92	7.11296	35743.4	1.98667		62	1.47621
Chromatin Disruption Radius	27	1	26	28		Equation 8	Cell Lysis to Ecadherin Loss	0.65	5	0.0537687	2.32605	0.11	5				40.8747	32	4.30908	6422.57	2.04227		27	2.1775
						Equation 9	Nuclear Membrane Damage to Ecadherin Loss	0.3	8	0.0302662	2.54792	0.06	5				78.8056	32	5.06897	28049.3	2.04227		43	2.87181
						Equation 10	Cell Lysis to Chromatin Disruption	0.82	5	0.075136	2.18726	0.16	5				28.1861	17	2.25484	900.609	2.13145		27	1.18102
						Equation 11	Nuclear Membrane Damage to Chromatin Disruption	0.48	5	0.0655058	3.2435	0.14	7				48.1464	17	3.12219	2271.74	2.13145		43	1.76674
						Equation 12	Cell Lysis to Laser Rupture	0.57	5	0.052253	1.26345	0.11	3				22.9644	17	1.63065	973.872	2.13145		27	0.95531
						Equation 13	Nuclear Membrane Damage to Laser Rupture	0.31	6	0.0371941	1.4629	0.08	3				36.959	17	2.06315	3076.91	2.13145		43	1.16914
						Equation 14	Plasma Membrane Damage to Laser Rupture	0.28	3	0.0292483	1.66195	0.06	4				54.6949	17	1.85743	4032.95	2.13145		62	1.06273
						Equation 15	Nuclear Membrane Damage to Cell Lysis	0.51	4	0.0617574	2.42901	0.13	5				36.959	17	3.42568	3076.91	2.13145		43	1.94126
						Equation 16	Plasma Membrane Damage to Cell Lysis	0.43	-1	0.0596241	3.38797	0.13	7				54.6949	17	3.78646	4032.95	2.13145		62	2.16642
						Equation 17	Plasma Membrane Damage to Nuclear Membrane Damage	0.84	-9	0.0636912	3.61907	0.14	8				54.6949	17	4.04474	4032.95	2.13145		62	2.3142
						Equation 18	First Calcium Expansion to Plasma Membrane Damage	0.93	-10	0.0371949	3.02787	0.07	6				78.9548	92	7.07238	36154.7	1.98667		77	1.47197
						Equation 19	Ecadherin Loss to Cell Lysis	1.3	1	0.104517	3.47223	0.2	7				31.6296	32	6.00776	3304.1	2.04227		23	2.84559
						Equation 20	Ecadherin Loss to Nuclear Membrane Damage	2.6	-2	0.256938	8.53593	0.5	17				31.6296	32	14.7691	3304.1	2.04227		23	6.99543
						Equation 21	Chromatin Disruption to Cell Lysis	1.1	-2	0.100024	2.84947	0.2	6				27.7806	17	2.60162	676.519	2.13145		27	1.35517
						Equation 22	Chromatin Disruption to Nuclear Membrane Damage	1.6	3	0.219967	6.26639	0.5	13				27.7806	17	5.72134	676.519	2.13145		27	2.98022
										Using equations stacking through cell lysis						Using equations stacking through nuclear membrane damage
								Slope	Intercept	dy/d_slope1	dy/d_intercept1	dy/d_slope2	dy/d_intercept2	dy/d_slope3	dy/d_intercept3	dy/d_slope1	dy/d_intercept1	dy/d_slope2	dy/d_intercept2	dy/d_slope3	dy/d_intercept3		x value		(95% CI)^2		95%CI
						Equation 23	Laser Rupture to First Calcium Expansion	2.914	19	18.8	0.94	62	1						1				20		366.35		19.1
						Equation 24	Laser Rupture to Ecadherin Loss	0.925	3.375	13	0.65	27	1			6	0.3	44	1				20		63.4053		8
						Equation 25	Laser Rupture to Chromatin Disruption	1.304	0.55	16.4	0.82	27	1			9.6	0.48	44	1				20		95.814		9.8
						Equation 26	Cell Lysis to First Calcium Expansion	1.692	31.22	25.38	0.94	61.6	1						1				27		353.958		18.8
						Equation 27	Nuclear Membrane Damage to First Calcium Expansion	1.034	32.16	40.42	0.94	61.3	1						1				43		152.06		12.3
						Equation 28	Plasma Membrane Damage to Ecadherin Loss	0.26575	4.825	40.3	0.65	25.66	1			18.6	0.3	43.08	1				62		62.6693		7.9
						Equation 29	Plasma Membrane Damage to Chromatin Disruption	0.3779	2.43	50.84	0.82	25.66	1			29.76	0.48	43.08	1				62		117.982		10.9
						Equation 30	First Calcium Expansion to Laser Rupture	0.2604	0.2	21.56	0.28	61.61	1						1				77		34.7649		5.9
						Equation 31	First Calcium Expansion to Cell Lysis	0.3999	-5.3	33.11	0.43	61.61	1						1				77		125.177		11.2
						Equation 32	First Calcium Expansion to Nuclear Membrane Damage	0.7812	-17.4	64.68	0.84	61.61	1						1				77		184.298		13.6
						Equation 33	First Calcium Expansion to Ecadherin Loss	0.247148	2.1675	21.5215	0.2795	40.0465	0.65	25.4923	1	19.404	0.252	18.483	0.3	42.7524	1		77		66.9587		8.2
						Equation 34	First Calcium Expansion to Chromatin Disruption	0.351447	-1.349	27.1502	0.3526	50.5202	0.82	25.4923	1	31.0464	0.4032	29.5728	0.48	42.7524	1		77		126.546		11.2
						Equation 35	Ecadherin Loss to Laser Rupture	0.7735	5.475	13.11	0.57	30.9	1			7.13	0.31	57.8	1				23		57.1058		7.6
						Equation 36	Ecadherin Loss to Plasma Membrane Damage	2.6	13.3	41.4	1.8	30.9	1			11.73	1.1	57.8	1				23		600.871		24.5
						Equation 37	Ecadherin Loss to First Calcium Expansion	2.444	31.502	38.916	1.692	29.046	0.94	68.62	1	23.782	1.034	54.332	0.94	77.58	1		23		637.713		25.3
						Equation 38	Ecadherin Loss to Chromatin Disruption	1.157	4.93	18.86	0.82	30.9	1			11.04	0.48	57.8	1				23		154.078		12.4
						Equation 39	Chromatin Disrupton to to Laser Rupture	0.5615	5.395	15.39	0.57	27.7	1			8.37	0.31	46.2	1				27		47.9351		6.9
						Equation 40	Chromatin Disrupton to Plasma Membrane Damage	1.87	13.35	48.6	1.8	27.7	1			29.7	1.1	46.2	1				27		565.666		23.8
						Equation 41	Chromatin Disrupton to First Calcium Expansion	1.7578	31.549	45.684	1.692	26.038	0.94	62.86	1	27.918	1.034	43.428	0.94	64.82	1		27		544.797		23.3
						Equation 42	Chromatin Disrupton to Ecadherin Loss	0.5975	6.3	17.55	0.65	27.7	1			8.1	0.3	46.2	1				27		63.0554		7.9

## Sheet: Starting with NuclearMem Damage
Known Nuclear Membrane Damage Radius	43	<-- Enter known value here				Equation	From -> To	Slope	Intercept	Standard Error of Slope	Standard Error of Intercept	95%CI of Slope	95%CI of Intercept				x prime	n	syx	ssx	t_crit		x value	95%CI
						Equation 1	Laser Rupture to Cell Lysis	1.6	-5	0.142194	2.59138	0.3	6				17.6373	17	2.68997	357.876	2.13145		19	1.45062
	Approximate Radius (µm)	± 95% CI	Lower Range	Upper Range		Equation 2	Laser Rupture to Nuclear Membrane Damage	2.7	-10	0.319784	5.82785	0.7	12				17.6373	17	6.04955	357.876	2.13145		19	3.26235
Laser-induced Rupture Radius	19	1	18	20		Equation 3	Laser Rupture to Plasma Membrane Damage	3.1	0	0.329603	6.00678	0.7	13				17.6373	17	6.23529	357.876	2.13145		19	3.36251
Delayed Cell Lysis Radius	26	2	24	28		Equation 4	Cell Lysis to Nuclear Membrane Damage	1.6	0	0.19512	4.71792	0.4	10				22.9644	17	6.08911	973.872	2.13145		26	3.39151
Plasma Membrane Damage Radius	61	3	58	64		Equation 5	Cell Lysis to Plasma Membrane Damage	1.8	13	0.246912	5.97022	0.5	13				22.9644	17	7.70537	973.872	2.13145		26	4.29174
First Calcium Expansion Radius	77	12	65	89		Equation 6	Nuclear Membrane Damage to Plasma Membrane Damage	1.1	14	0.0834807	3.28342	0.2	7				36.959	17	4.63067	3076.91	2.13145		43	2.6241
Ecadherin Loss Radius	21	3	18	24		Equation 7	Plasma Membrane Damage to First Calcium Expansion	0.94	19	0.037623	2.49236	0.07	5				63.2453	92	7.11296	35743.4	1.98667		61	1.4828
Chromatin Disruption Radius	26	2	24	28		Equation 8	Cell Lysis to Ecadherin Loss	0.65	5	0.0537687	2.32605	0.11	5				40.8747	32	4.30908	6422.57	2.04227		26	2.2557
						Equation 9	Nuclear Membrane Damage to Ecadherin Loss	0.3	8	0.0302662	2.54792	0.06	5				78.8056	32	5.06897	28049.3	2.04227		43	2.87181
						Equation 10	Cell Lysis to Chromatin Disruption	0.82	5	0.075136	2.18726	0.16	5				28.1861	17	2.25484	900.609	2.13145		26	1.21709
						Equation 11	Nuclear Membrane Damage to Chromatin Disruption	0.48	5	0.0655058	3.2435	0.14	7				48.1464	17	3.12219	2271.74	2.13145		43	1.76674
						Equation 12	Cell Lysis to Laser Rupture	0.57	5	0.052253	1.26345	0.11	3				22.9644	17	1.63065	973.872	2.13145		26	0.908242
						Equation 13	Nuclear Membrane Damage to Laser Rupture	0.31	6	0.0371941	1.4629	0.08	3				36.959	17	2.06315	3076.91	2.13145		43	1.16914
						Equation 14	Plasma Membrane Damage to Laser Rupture	0.28	3	0.0292483	1.66195	0.06	4				54.6949	17	1.85743	4032.95	2.13145		61	1.03754
						Equation 15	Nuclear Membrane Damage to Cell Lysis	0.51	4	0.0617574	2.42901	0.13	5				36.959	17	3.42568	3076.91	2.13145		43	1.94126
						Equation 16	Plasma Membrane Damage to Cell Lysis	0.43	-1	0.0596241	3.38797	0.13	7				54.6949	17	3.78646	4032.95	2.13145		61	2.11508
						Equation 17	Plasma Membrane Damage to Nuclear Membrane Damage	0.84	-9	0.0636912	3.61907	0.14	8				54.6949	17	4.04474	4032.95	2.13145		61	2.25935
						Equation 18	First Calcium Expansion to Plasma Membrane Damage	0.93	-10	0.0371949	3.02787	0.07	6				78.9548	92	7.07238	36154.7	1.98667		77	1.47197
						Equation 19	Ecadherin Loss to Cell Lysis	1.3	1	0.104517	3.47223	0.2	7				31.6296	32	6.00776	3304.1	2.04227		21	3.13884
						Equation 20	Ecadherin Loss to Nuclear Membrane Damage	2.6	-2	0.256938	8.53593	0.5	17				31.6296	32	14.7691	3304.1	2.04227		21	7.71635
						Equation 21	Chromatin Disruption to Cell Lysis	1.1	-2	0.100024	2.84947	0.2	6				27.7806	17	2.60162	676.519	2.13145		26	1.39747
						Equation 22	Chromatin Disruption to Nuclear Membrane Damage	1.6	3	0.219967	6.26639	0.5	13				27.7806	17	5.72134	676.519	2.13145		26	3.07323
										Using equations stacking through cell lysis						Using equations stacking through nuclear membrane damage
								Slope	Intercept	dy/d_slope1	dy/d_intercept1	dy/d_slope2	dy/d_intercept2	dy/d_slope3	dy/d_intercept3	dy/d_slope1	dy/d_intercept1	dy/d_slope2	dy/d_intercept2	dy/d_slope3	dy/d_intercept3		x value		(95% CI)^2		95%CI
						Equation 23	Laser Rupture to First Calcium Expansion	2.914	19	17.86	0.94	58.9	1						1				19		347.628		18.6
						Equation 24	Laser Rupture to Ecadherin Loss	0.925	3.375	12.35	0.65	25.4	1			5.7	0.3	41.3	1				19		60.882		7.8
						Equation 25	Laser Rupture to Chromatin Disruption	1.304	0.55	15.58	0.82	25.4	1			9.12	0.48	41.3	1				19		90.8824		9.5
						Equation 26	Cell Lysis to First Calcium Expansion	1.692	31.22	24.44	0.94	59.8	1						1				26		341.179		18.5
						Equation 27	Nuclear Membrane Damage to First Calcium Expansion	1.034	32.16	40.42	0.94	61.3	1						1				43		152.06		12.3
						Equation 28	Plasma Membrane Damage to Ecadherin Loss	0.26575	4.825	39.65	0.65	25.23	1			18.3	0.3	42.24	1				61		61.8603		7.9
						Equation 29	Plasma Membrane Damage to Chromatin Disruption	0.3779	2.43	50.02	0.82	25.23	1			29.28	0.48	42.24	1				61		116.023		10.8
						Equation 30	First Calcium Expansion to Laser Rupture	0.2604	0.2	21.56	0.28	61.61	1						1				77		34.7649		5.9
						Equation 31	First Calcium Expansion to Cell Lysis	0.3999	-5.3	33.11	0.43	61.61	1						1				77		125.177		11.2
						Equation 32	First Calcium Expansion to Nuclear Membrane Damage	0.7812	-17.4	64.68	0.84	61.61	1						1				77		184.298		13.6
						Equation 33	First Calcium Expansion to Ecadherin Loss	0.247148	2.1675	21.5215	0.2795	40.0465	0.65	25.4923	1	19.404	0.252	18.483	0.3	42.7524	1		77		66.9587		8.2
						Equation 34	First Calcium Expansion to Chromatin Disruption	0.351447	-1.349	27.1502	0.3526	50.5202	0.82	25.4923	1	31.0464	0.4032	29.5728	0.48	42.7524	1		77		126.546		11.2
						Equation 35	Ecadherin Loss to Laser Rupture	0.7735	5.475	11.97	0.57	28.3	1			6.51	0.31	52.6	1				21		52.7086		7.3
						Equation 36	Ecadherin Loss to Plasma Membrane Damage	2.6	13.3	37.8	1.8	28.3	1			10.71	1.1	52.6	1				21		561.586		23.7
						Equation 37	Ecadherin Loss to First Calcium Expansion	2.444	31.502	35.532	1.692	26.602	0.94	63.94	1	21.714	1.034	49.444	0.94	71.86	1		21		590.154		24.3
						Equation 38	Ecadherin Loss to Chromatin Disruption	1.157	4.93	17.22	0.82	28.3	1			10.08	0.48	52.6	1				21		142.764		11.9
						Equation 39	Chromatin Disrupton to to Laser Rupture	0.5615	5.395	14.82	0.57	26.6	1			8.06	0.31	44.6	1				26		46.1278		6.8
						Equation 40	Chromatin Disrupton to Plasma Membrane Damage	1.87	13.35	46.8	1.8	26.6	1			28.6	1.1	44.6	1				26		543.843		23.3
						Equation 41	Chromatin Disrupton to First Calcium Expansion	1.7578	31.549	43.992	1.692	25.004	0.94	60.88	1	26.884	1.034	41.924	0.94	63.06	1		26		524.363		22.9
						Equation 42	Chromatin Disrupton to Ecadherin Loss	0.5975	6.3	16.9	0.65	26.6	1			7.8	0.3	44.6	1				26		61.3884		7.8

## Sheet: Starting with PlasmaMem Damage
Known Plasma Membrane Damage Radius	62	<-- Enter known value here				Equation	From -> To	Slope	Intercept	Standard Error of Slope	Standard Error of Intercept	95%CI of Slope	95%CI of Intercept				x prime	n	syx	ssx	t_crit		x value	95%CI
						Equation 1	Laser Rupture to Cell Lysis	1.6	-5	0.142194	2.59138	0.3	6				17.6373	17	2.68997	357.876	2.13145		20	1.56413
	Approximate Radius (µm)	± 95% CI	Lower Range	Upper Range		Equation 2	Laser Rupture to Nuclear Membrane Damage	2.7	-10	0.319784	5.82785	0.7	12				17.6373	17	6.04955	357.876	2.13145		20	3.51762
Laser-induced Rupture Radius	20	1	19	21		Equation 3	Laser Rupture to Plasma Membrane Damage	3.1	0	0.329603	6.00678	0.7	13				17.6373	17	6.23529	357.876	2.13145		20	3.62563
Delayed Cell Lysis Radius	26	2	24	28		Equation 4	Cell Lysis to Nuclear Membrane Damage	1.6	0	0.19512	4.71792	0.4	10				22.9644	17	6.08911	973.872	2.13145		26	3.39151
Nuclear Membrane Damage Radius	43	2	41	45		Equation 5	Cell Lysis to Plasma Membrane Damage	1.8	13	0.246912	5.97022	0.5	13				22.9644	17	7.70537	973.872	2.13145		26	4.29174
First Calcium Expansion Radius	77	1	76	78		Equation 6	Nuclear Membrane Damage to Plasma Membrane Damage	1.1	14	0.0834807	3.28342	0.2	7				36.959	17	4.63067	3076.91	2.13145		43	2.6241
Ecadherin Loss Radius	21	8	13	29		Equation 7	Plasma Membrane Damage to First Calcium Expansion	0.94	19	0.037623	2.49236	0.07	5				63.2453	92	7.11296	35743.4	1.98667		62	1.47621
Chromatin Disruption Radius	26	11	15	37		Equation 8	Cell Lysis to Ecadherin Loss	0.65	5	0.0537687	2.32605	0.11	5				40.8747	32	4.30908	6422.57	2.04227		26	2.2557
						Equation 9	Nuclear Membrane Damage to Ecadherin Loss	0.3	8	0.0302662	2.54792	0.06	5				78.8056	32	5.06897	28049.3	2.04227		43	2.87181
						Equation 10	Cell Lysis to Chromatin Disruption	0.82	5	0.075136	2.18726	0.16	5				28.1861	17	2.25484	900.609	2.13145		26	1.21709
						Equation 11	Nuclear Membrane Damage to Chromatin Disruption	0.48	5	0.0655058	3.2435	0.14	7				48.1464	17	3.12219	2271.74	2.13145		43	1.76674
						Equation 12	Cell Lysis to Laser Rupture	0.57	5	0.052253	1.26345	0.11	3				22.9644	17	1.63065	973.872	2.13145		26	0.908242
						Equation 13	Nuclear Membrane Damage to Laser Rupture	0.31	6	0.0371941	1.4629	0.08	3				36.959	17	2.06315	3076.91	2.13145		43	1.16914
						Equation 14	Plasma Membrane Damage to Laser Rupture	0.28	3	0.0292483	1.66195	0.06	4				54.6949	17	1.85743	4032.95	2.13145		62	1.06273
						Equation 15	Nuclear Membrane Damage to Cell Lysis	0.51	4	0.0617574	2.42901	0.13	5				36.959	17	3.42568	3076.91	2.13145		43	1.94126
						Equation 16	Plasma Membrane Damage to Cell Lysis	0.43	-1	0.0596241	3.38797	0.13	7				54.6949	17	3.78646	4032.95	2.13145		62	2.16642
						Equation 17	Plasma Membrane Damage to Nuclear Membrane Damage	0.84	-9	0.0636912	3.61907	0.14	8				54.6949	17	4.04474	4032.95	2.13145		62	2.3142
						Equation 18	First Calcium Expansion to Plasma Membrane Damage	0.93	-10	0.0371949	3.02787	0.07	6				78.9548	92	7.07238	36154.7	1.98667		77	1.47197
						Equation 19	Ecadherin Loss to Cell Lysis	1.3	1	0.104517	3.47223	0.2	7				31.6296	32	6.00776	3304.1	2.04227		21	3.13884
						Equation 20	Ecadherin Loss to Nuclear Membrane Damage	2.6	-2	0.256938	8.53593	0.5	17				31.6296	32	14.7691	3304.1	2.04227		21	7.71635
						Equation 21	Chromatin Disruption to Cell Lysis	1.1	-2	0.100024	2.84947	0.2	6				27.7806	17	2.60162	676.519	2.13145		26	1.39747
						Equation 22	Chromatin Disruption to Nuclear Membrane Damage	1.6	3	0.219967	6.26639	0.5	13				27.7806	17	5.72134	676.519	2.13145		26	3.07323
										Using equations stacking through cell lysis						Using equations stacking through nuclear membrane damage
								Slope	Intercept	dy/d_slope1	dy/d_intercept1	dy/d_slope2	dy/d_intercept2	dy/d_slope3	dy/d_intercept3	dy/d_slope1	dy/d_intercept1	dy/d_slope2	dy/d_intercept2	dy/d_slope3	dy/d_intercept3		x value		(95% CI)^2		95%CI
						Equation 23	Laser Rupture to First Calcium Expansion	2.914	19	18.8	0.94	62	1						1				20		366.35		19.1
						Equation 24	Laser Rupture to Ecadherin Loss	0.925	3.375	13	0.65	27	1			6	0.3	44	1				20		63.4053		8
						Equation 25	Laser Rupture to Chromatin Disruption	1.304	0.55	16.4	0.82	27	1			9.6	0.48	44	1				20		95.814		9.8
						Equation 26	Cell Lysis to First Calcium Expansion	1.692	31.22	24.44	0.94	59.8	1						1				26		341.179		18.5
						Equation 27	Nuclear Membrane Damage to First Calcium Expansion	1.034	32.16	40.42	0.94	61.3	1						1				43		152.06		12.3
						Equation 28	Plasma Membrane Damage to Ecadherin Loss	0.26575	4.825	40.3	0.65	25.66	1			18.6	0.3	43.08	1				62		62.6693		7.9
						Equation 29	Plasma Membrane Damage to Chromatin Disruption	0.3779	2.43	50.84	0.82	25.66	1			29.76	0.48	43.08	1				62		117.982		10.9
						Equation 30	First Calcium Expansion to Laser Rupture	0.2604	0.2	21.56	0.28	61.61	1						1				77		34.7649		5.9
						Equation 31	First Calcium Expansion to Cell Lysis	0.3999	-5.3	33.11	0.43	61.61	1						1				77		125.177		11.2
						Equation 32	First Calcium Expansion to Nuclear Membrane Damage	0.7812	-17.4	64.68	0.84	61.61	1						1				77		184.298		13.6
						Equation 33	First Calcium Expansion to Ecadherin Loss	0.247148	2.1675	21.5215	0.2795	40.0465	0.65	25.4923	1	19.404	0.252	18.483	0.3	42.7524	1		77		66.9587		8.2
						Equation 34	First Calcium Expansion to Chromatin Disruption	0.351447	-1.349	27.1502	0.3526	50.5202	0.82	25.4923	1	31.0464	0.4032	29.5728	0.48	42.7524	1		77		126.546		11.2
						Equation 35	Ecadherin Loss to Laser Rupture	0.7735	5.475	11.97	0.57	28.3	1			6.51	0.31	52.6	1				21		52.7086		7.3
						Equation 36	Ecadherin Loss to Plasma Membrane Damage	2.6	13.3	37.8	1.8	28.3	1			10.71	1.1	52.6	1				21		561.586		23.7
						Equation 37	Ecadherin Loss to First Calcium Expansion	2.444	31.502	35.532	1.692	26.602	0.94	63.94	1	21.714	1.034	49.444	0.94	71.86	1		21		590.154		24.3
						Equation 38	Ecadherin Loss to Chromatin Disruption	1.157	4.93	17.22	0.82	28.3	1			10.08	0.48	52.6	1				21		142.764		11.9
						Equation 39	Chromatin Disrupton to to Laser Rupture	0.5615	5.395	14.82	0.57	26.6	1			8.06	0.31	44.6	1				26		46.1278		6.8
						Equation 40	Chromatin Disrupton to Plasma Membrane Damage	1.87	13.35	46.8	1.8	26.6	1			28.6	1.1	44.6	1				26		543.843		23.3
						Equation 41	Chromatin Disrupton to First Calcium Expansion	1.7578	31.549	43.992	1.692	25.004	0.94	60.88	1	26.884	1.034	41.924	0.94	63.06	1		26		524.363		22.9
						Equation 42	Chromatin Disrupton to Ecadherin Loss	0.5975	6.3	16.9	0.65	26.6	1			7.8	0.3	44.6	1				26		61.3884		7.8

## Sheet: Starting with 1st Calcium Exp
Known First Calcium Expansion Radius	77	<-- Enter known value here				Equation	From -> To	Slope	Intercept	Standard Error of Slope	Standard Error of Intercept	95%CI of Slope	95%CI of Intercept				x prime	n	syx	ssx	t_crit		x value	95%CI
						Equation 1	Laser Rupture to Cell Lysis	1.6	-5	0.142194	2.59138	0.3	6				17.6373	17	2.68997	357.876	2.13145		20	1.56413
	Approximate Radius (µm)	± 95% CI	Lower Range	Upper Range		Equation 2	Laser Rupture to Nuclear Membrane Damage	2.7	-10	0.319784	5.82785	0.7	12				17.6373	17	6.04955	357.876	2.13145		20	3.51762
Laser-induced Rupture Radius	20	6	14	26		Equation 3	Laser Rupture to Plasma Membrane Damage	3.1	0	0.329603	6.00678	0.7	13				17.6373	17	6.23529	357.876	2.13145		20	3.62563
Delayed Cell Lysis Radius	25	11	14	36		Equation 4	Cell Lysis to Nuclear Membrane Damage	1.6	0	0.19512	4.71792	0.4	10				22.9644	17	6.08911	973.872	2.13145		25	3.25964
Nuclear Membrane Damage Radius	43	14	29	57		Equation 5	Cell Lysis to Plasma Membrane Damage	1.8	13	0.246912	5.97022	0.5	13				22.9644	17	7.70537	973.872	2.13145		25	4.12486
Plasma Membrane Damage Radius	62	1	61	63		Equation 6	Nuclear Membrane Damage to Plasma Membrane Damage	1.1	14	0.0834807	3.28342	0.2	7				36.959	17	4.63067	3076.91	2.13145		43	2.6241
Ecadherin Loss Radius	21	8	13	29		Equation 7	Plasma Membrane Damage to First Calcium Expansion	0.94	19	0.037623	2.49236	0.07	5				63.2453	92	7.11296	35743.4	1.98667		62	1.47621
Chromatin Disruption Radius	26	11	15	37		Equation 8	Cell Lysis to Ecadherin Loss	0.65	5	0.0537687	2.32605	0.11	5				40.8747	32	4.30908	6422.57	2.04227		25	2.33644
						Equation 9	Nuclear Membrane Damage to Ecadherin Loss	0.3	8	0.0302662	2.54792	0.06	5				78.8056	32	5.06897	28049.3	2.04227		43	2.87181
						Equation 10	Cell Lysis to Chromatin Disruption	0.82	5	0.075136	2.18726	0.16	5				28.1861	17	2.25484	900.609	2.13145		25	1.27243
						Equation 11	Nuclear Membrane Damage to Chromatin Disruption	0.48	5	0.0655058	3.2435	0.14	7				48.1464	17	3.12219	2271.74	2.13145		43	1.76674
						Equation 12	Cell Lysis to Laser Rupture	0.57	5	0.052253	1.26345	0.11	3				22.9644	17	1.63065	973.872	2.13145		25	0.872926
						Equation 13	Nuclear Membrane Damage to Laser Rupture	0.31	6	0.0371941	1.4629	0.08	3				36.959	17	2.06315	3076.91	2.13145		43	1.16914
						Equation 14	Plasma Membrane Damage to Laser Rupture	0.28	3	0.0292483	1.66195	0.06	4				54.6949	17	1.85743	4032.95	2.13145		62	1.06273
						Equation 15	Nuclear Membrane Damage to Cell Lysis	0.51	4	0.0617574	2.42901	0.13	5				36.959	17	3.42568	3076.91	2.13145		43	1.94126
						Equation 16	Plasma Membrane Damage to Cell Lysis	0.43	-1	0.0596241	3.38797	0.13	7				54.6949	17	3.78646	4032.95	2.13145		62	2.16642
						Equation 17	Plasma Membrane Damage to Nuclear Membrane Damage	0.84	-9	0.0636912	3.61907	0.14	8				54.6949	17	4.04474	4032.95	2.13145		62	2.3142
						Equation 18	First Calcium Expansion to Plasma Membrane Damage	0.93	-10	0.0371949	3.02787	0.07	6				78.9548	92	7.07238	36154.7	1.98667		77	1.47197
						Equation 19	Ecadherin Loss to Cell Lysis	1.3	1	0.104517	3.47223	0.2	7				31.6296	32	6.00776	3304.1	2.04227		21	3.13884
						Equation 20	Ecadherin Loss to Nuclear Membrane Damage	2.6	-2	0.256938	8.53593	0.5	17				31.6296	32	14.7691	3304.1	2.04227		21	7.71635
						Equation 21	Chromatin Disruption to Cell Lysis	1.1	-2	0.100024	2.84947	0.2	6				27.7806	17	2.60162	676.519	2.13145		26	1.39747
						Equation 22	Chromatin Disruption to Nuclear Membrane Damage	1.6	3	0.219967	6.26639	0.5	13				27.7806	17	5.72134	676.519	2.13145		26	3.07323
										Using equations stacking through cell lysis						Using equations stacking through nuclear membrane damage
								Slope	Intercept	dy/d_slope1	dy/d_intercept1	dy/d_slope2	dy/d_intercept2	dy/d_slope3	dy/d_intercept3	dy/d_slope1	dy/d_intercept1	dy/d_slope2	dy/d_intercept2	dy/d_slope3	dy/d_intercept3		x value		(95% CI)^2		95%CI
						Equation 23	Laser Rupture to First Calcium Expansion	2.914	19	18.8	0.94	62	1						1				20		366.35		19.1
						Equation 24	Laser Rupture to Ecadherin Loss	0.925	3.375	13	0.65	27	1			6	0.3	44	1				20		63.4053		8
						Equation 25	Laser Rupture to Chromatin Disruption	1.304	0.55	16.4	0.82	27	1			9.6	0.48	44	1				20		95.814		9.8
						Equation 26	Cell Lysis to First Calcium Expansion	1.692	31.22	23.5	0.94	58	1						1				25		328.875		18.1
						Equation 27	Nuclear Membrane Damage to First Calcium Expansion	1.034	32.16	40.42	0.94	61.3	1						1				43		152.06		12.3
						Equation 28	Plasma Membrane Damage to Ecadherin Loss	0.26575	4.825	40.3	0.65	25.66	1			18.6	0.3	43.08	1				62		62.6693		7.9
						Equation 29	Plasma Membrane Damage to Chromatin Disruption	0.3779	2.43	50.84	0.82	25.66	1			29.76	0.48	43.08	1				62		117.982		10.9
						Equation 30	First Calcium Expansion to Laser Rupture	0.2604	0.2	21.56	0.28	61.61	1						1				77		34.7649		5.9
						Equation 31	First Calcium Expansion to Cell Lysis	0.3999	-5.3	33.11	0.43	61.61	1						1				77		125.177		11.2
						Equation 32	First Calcium Expansion to Nuclear Membrane Damage	0.7812	-17.4	64.68	0.84	61.61	1						1				77		184.298		13.6
						Equation 33	First Calcium Expansion to Ecadherin Loss	0.247148	2.1675	21.5215	0.2795	40.0465	0.65	25.4923	1	19.404	0.252	18.483	0.3	42.7524	1		77		66.9587		8.2
						Equation 34	First Calcium Expansion to Chromatin Disruption	0.351447	-1.349	27.1502	0.3526	50.5202	0.82	25.4923	1	31.0464	0.4032	29.5728	0.48	42.7524	1		77		126.546		11.2
						Equation 35	Ecadherin Loss to Laser Rupture	0.7735	5.475	11.97	0.57	28.3	1			6.51	0.31	52.6	1				21		52.7086		7.3
						Equation 36	Ecadherin Loss to Plasma Membrane Damage	2.6	13.3	37.8	1.8	28.3	1			10.71	1.1	52.6	1				21		561.586		23.7
						Equation 37	Ecadherin Loss to First Calcium Expansion	2.444	31.502	35.532	1.692	26.602	0.94	63.94	1	21.714	1.034	49.444	0.94	71.86	1		21		590.154		24.3
						Equation 38	Ecadherin Loss to Chromatin Disruption	1.157	4.93	17.22	0.82	28.3	1			10.08	0.48	52.6	1				21		142.764		11.9
						Equation 39	Chromatin Disrupton to to Laser Rupture	0.5615	5.395	14.82	0.57	26.6	1			8.06	0.31	44.6	1				26		46.1278		6.8
						Equation 40	Chromatin Disrupton to Plasma Membrane Damage	1.87	13.35	46.8	1.8	26.6	1			28.6	1.1	44.6	1				26		543.843		23.3
						Equation 41	Chromatin Disrupton to First Calcium Expansion	1.7578	31.549	43.992	1.692	25.004	0.94	60.88	1	26.884	1.034	41.924	0.94	63.06	1		26		524.363		22.9
						Equation 42	Chromatin Disrupton to Ecadherin Loss	0.5975	6.3	16.9	0.65	26.6	1			7.8	0.3	44.6	1				26		61.3884		7.8

## Sheet: Starting with Ecadherin Loss
Known Ecadherin Loss Radius	21	<-- Enter known value here				Equation	From -> To	Slope	Intercept	Standard Error of Slope	Standard Error of Intercept	95%CI of Slope	95%CI of Intercept				x prime	n	syx	ssx	t_crit		x value	95%CI
						Equation 1	Laser Rupture to Cell Lysis	1.6	-5	0.142194	2.59138	0.3	6				17.6373	17	2.68997	357.876	2.13145		22	1.91887
	Approximate Radius (µm)	± 95% CI	Lower Range	Upper Range		Equation 2	Laser Rupture to Nuclear Membrane Damage	2.7	-10	0.319784	5.82785	0.7	12				17.6373	17	6.04955	357.876	2.13145		22	4.3154
Laser-induced Rupture Radius	22	7	15	29		Equation 3	Laser Rupture to Plasma Membrane Damage	3.1	0	0.329603	6.00678	0.7	13				17.6373	17	6.23529	357.876	2.13145		22	4.4479
Delayed Cell Lysis Radius	28	3	25	31		Equation 4	Cell Lysis to Nuclear Membrane Damage	1.6	0	0.19512	4.71792	0.4	10				22.9644	17	6.08911	973.872	2.13145		28	3.7808
Nuclear Membrane Damage Radius	53	8	45	61		Equation 5	Cell Lysis to Plasma Membrane Damage	1.8	13	0.246912	5.97022	0.5	13				22.9644	17	7.70537	973.872	2.13145		28	4.78435
Plasma Membrane Damage Radius	68	24	44	92		Equation 6	Nuclear Membrane Damage to Plasma Membrane Damage	1.1	14	0.0834807	3.28342	0.2	7				36.959	17	4.63067	3076.91	2.13145		53	3.72522
First Calcium Expansion Radius	83	24	59	107		Equation 7	Plasma Membrane Damage to First Calcium Expansion	0.94	19	0.037623	2.49236	0.07	5				63.2453	92	7.11296	35743.4	1.98667		68	1.51553
Chromatin Disruption Radius	29	12	17	41		Equation 8	Cell Lysis to Ecadherin Loss	0.65	5	0.0537687	2.32605	0.11	5				40.8747	32	4.30908	6422.57	2.04227		28	2.10213
						Equation 9	Nuclear Membrane Damage to Ecadherin Loss	0.3	8	0.0302662	2.54792	0.06	5				78.8056	32	5.06897	28049.3	2.04227		53	2.42762
						Equation 10	Cell Lysis to Chromatin Disruption	0.82	5	0.075136	2.18726	0.16	5				28.1861	17	2.25484	900.609	2.13145		28	1.16603
						Equation 11	Nuclear Membrane Damage to Chromatin Disruption	0.48	5	0.0655058	3.2435	0.14	7				48.1464	17	3.12219	2271.74	2.13145		53	1.75052
						Equation 12	Cell Lysis to Laser Rupture	0.57	5	0.052253	1.26345	0.11	3				22.9644	17	1.63065	973.872	2.13145		28	1.01249
						Equation 13	Nuclear Membrane Damage to Laser Rupture	0.31	6	0.0371941	1.4629	0.08	3				36.959	17	2.06315	3076.91	2.13145		53	1.65973
						Equation 14	Plasma Membrane Damage to Laser Rupture	0.28	3	0.0292483	1.66195	0.06	4				54.6949	17	1.85743	4032.95	2.13145		68	1.26885
						Equation 15	Nuclear Membrane Damage to Cell Lysis	0.51	4	0.0617574	2.42901	0.13	5				36.959	17	3.42568	3076.91	2.13145		53	2.75584
						Equation 16	Plasma Membrane Damage to Cell Lysis	0.43	-1	0.0596241	3.38797	0.13	7				54.6949	17	3.78646	4032.95	2.13145		68	2.58662
						Equation 17	Plasma Membrane Damage to Nuclear Membrane Damage	0.84	-9	0.0636912	3.61907	0.14	8				54.6949	17	4.04474	4032.95	2.13145		68	2.76306
						Equation 18	First Calcium Expansion to Plasma Membrane Damage	0.93	-10	0.0371949	3.02787	0.07	6				78.9548	92	7.07238	36154.7	1.98667		83	1.49506
						Equation 19	Ecadherin Loss to Cell Lysis	1.3	1	0.104517	3.47223	0.2	7				31.6296	32	6.00776	3304.1	2.04227		21	3.13884
						Equation 20	Ecadherin Loss to Nuclear Membrane Damage	2.6	-2	0.256938	8.53593	0.5	17				31.6296	32	14.7691	3304.1	2.04227		21	7.71635
						Equation 21	Chromatin Disruption to Cell Lysis	1.1	-2	0.100024	2.84947	0.2	6				27.7806	17	2.60162	676.519	2.13145		29	1.36981
						Equation 22	Chromatin Disruption to Nuclear Membrane Damage	1.6	3	0.219967	6.26639	0.5	13				27.7806	17	5.72134	676.519	2.13145		29	3.01241
										Using equations stacking through cell lysis						Using equations stacking through nuclear membrane damage
								Slope	Intercept	dy/d_slope1	dy/d_intercept1	dy/d_slope2	dy/d_intercept2	dy/d_slope3	dy/d_intercept3	dy/d_slope1	dy/d_intercept1	dy/d_slope2	dy/d_intercept2	dy/d_slope3	dy/d_intercept3		x value		(95% CI)^2		95%CI
						Equation 23	Laser Rupture to First Calcium Expansion	2.914	19	20.68	0.94	68.2	1						1				22		406.674		20.2
						Equation 24	Laser Rupture to Ecadherin Loss	0.925	3.375	14.3	0.65	30.2	1			6.6	0.3	49.4	1				22		68.8697		8.3
						Equation 25	Laser Rupture to Chromatin Disruption	1.304	0.55	18.04	0.82	30.2	1			10.56	0.48	49.4	1				22		106.549		10.3
						Equation 26	Cell Lysis to First Calcium Expansion	1.692	31.22	26.32	0.94	63.4	1						1				28		367.21		19.2
						Equation 27	Nuclear Membrane Damage to First Calcium Expansion	1.034	32.16	49.82	0.94	72.3	1						1				53		193.191		13.9
						Equation 28	Plasma Membrane Damage to Ecadherin Loss	0.26575	4.825	44.2	0.65	28.24	1			20.4	0.3	48.12	1				68		67.8107		8.2
						Equation 29	Plasma Membrane Damage to Chromatin Disruption	0.3779	2.43	55.76	0.82	28.24	1			32.64	0.48	48.12	1				68		130.46		11.4
						Equation 30	First Calcium Expansion to Laser Rupture	0.2604	0.2	23.24	0.28	67.19	1						1				83		37.7211		6.1
						Equation 31	First Calcium Expansion to Cell Lysis	0.3999	-5.3	35.69	0.43	67.19	1						1				83		138.193		11.8
						Equation 32	First Calcium Expansion to Nuclear Membrane Damage	0.7812	-17.4	69.72	0.84	67.19	1						1				83		201.704		14.2
						Equation 33	First Calcium Expansion to Ecadherin Loss	0.247148	2.1675	23.1985	0.2795	43.6735	0.65	27.8917	1	20.916	0.252	20.157	0.3	47.4396	1		83		72.0274		8.5
						Equation 34	First Calcium Expansion to Chromatin Disruption	0.351447	-1.349	29.2658	0.3526	55.0958	0.82	27.8917	1	33.4656	0.4032	32.2512	0.48	47.4396	1		83		138.71		11.8
						Equation 35	Ecadherin Loss to Laser Rupture	0.7735	5.475	11.97	0.57	28.3	1			6.51	0.31	52.6	1				21		52.7086		7.3
						Equation 36	Ecadherin Loss to Plasma Membrane Damage	2.6	13.3	37.8	1.8	28.3	1			10.71	1.1	52.6	1				21		561.586		23.7
						Equation 37	Ecadherin Loss to First Calcium Expansion	2.444	31.502	35.532	1.692	26.602	0.94	63.94	1	21.714	1.034	49.444	0.94	71.86	1		21		590.154		24.3
						Equation 38	Ecadherin Loss to Chromatin Disruption	1.157	4.93	17.22	0.82	28.3	1			10.08	0.48	52.6	1				21		142.764		11.9
						Equation 39	Chromatin Disrupton to to Laser Rupture	0.5615	5.395	16.53	0.57	29.9	1			8.99	0.31	49.4	1				29		51.7539		7.2
						Equation 40	Chromatin Disrupton to Plasma Membrane Damage	1.87	13.35	52.2	1.8	29.9	1			31.9	1.1	49.4	1				29		611.822		24.7
						Equation 41	Chromatin Disrupton to First Calcium Expansion	1.7578	31.549	49.068	1.692	28.106	0.94	66.82	1	29.986	1.034	46.436	0.94	68.34	1		29		587.987		24.2
						Equation 42	Chromatin Disrupton to Ecadherin Loss	0.5975	6.3	18.85	0.65	29.9	1			8.7	0.3	49.4	1				29		66.5791		8.2

## Sheet: Starting with Chromatin Disrupt
Known Chromatin Disruption Radius	27	<-- Enter known value here				Equation	From -> To	Slope	Intercept	Standard Error of Slope	Standard Error of Intercept	95%CI of Slope	95%CI of Intercept				x prime	n	syx	ssx	t_crit		x value	95%CI
						Equation 1	Laser Rupture to Cell Lysis	1.6	-5	0.142194	2.59138	0.3	6				17.6373	17	2.68997	357.876	2.13145		21	1.72407
	Approximate Radius (µm)	± 95% CI	Lower Range	Upper Range		Equation 2	Laser Rupture to Nuclear Membrane Damage	2.7	-10	0.319784	5.82785	0.7	12				17.6373	17	6.04955	357.876	2.13145		21	3.87732
Laser-induced Rupture Radius	21	7	14	28		Equation 3	Laser Rupture to Plasma Membrane Damage	3.1	0	0.329603	6.00678	0.7	13				17.6373	17	6.23529	357.876	2.13145		21	3.99637
Delayed Cell Lysis Radius	28	1	27	29		Equation 4	Cell Lysis to Nuclear Membrane Damage	1.6	0	0.19512	4.71792	0.4	10				22.9644	17	6.08911	973.872	2.13145		28	3.7808
Nuclear Membrane Damage Radius	46	3	43	49		Equation 5	Cell Lysis to Plasma Membrane Damage	1.8	13	0.246912	5.97022	0.5	13				22.9644	17	7.70537	973.872	2.13145		28	4.78435
Plasma Membrane Damage Radius	64	24	40	88		Equation 6	Nuclear Membrane Damage to Plasma Membrane Damage	1.1	14	0.0834807	3.28342	0.2	7				36.959	17	4.63067	3076.91	2.13145		46	2.88416
First Calcium Expansion Radius	79	23	56	102		Equation 7	Plasma Membrane Damage to First Calcium Expansion	0.94	19	0.037623	2.49236	0.07	5				63.2453	92	7.11296	35743.4	1.98667		64	1.47435
Ecadherin Loss Radius	22	8	14	30		Equation 8	Cell Lysis to Ecadherin Loss	0.65	5	0.0537687	2.32605	0.11	5				40.8747	32	4.30908	6422.57	2.04227		28	2.10213
						Equation 9	Nuclear Membrane Damage to Ecadherin Loss	0.3	8	0.0302662	2.54792	0.06	5				78.8056	32	5.06897	28049.3	2.04227		46	2.73146
						Equation 10	Cell Lysis to Chromatin Disruption	0.82	5	0.075136	2.18726	0.16	5				28.1861	17	2.25484	900.609	2.13145		28	1.16603
						Equation 11	Nuclear Membrane Damage to Chromatin Disruption	0.48	5	0.0655058	3.2435	0.14	7				48.1464	17	3.12219	2271.74	2.13145		46	1.64161
						Equation 12	Cell Lysis to Laser Rupture	0.57	5	0.052253	1.26345	0.11	3				22.9644	17	1.63065	973.872	2.13145		28	1.01249
						Equation 13	Nuclear Membrane Damage to Laser Rupture	0.31	6	0.0371941	1.4629	0.08	3				36.959	17	2.06315	3076.91	2.13145		46	1.28501
						Equation 14	Plasma Membrane Damage to Laser Rupture	0.28	3	0.0292483	1.66195	0.06	4				54.6949	17	1.85743	4032.95	2.13145		64	1.12183
						Equation 15	Nuclear Membrane Damage to Cell Lysis	0.51	4	0.0617574	2.42901	0.13	5				36.959	17	3.42568	3076.91	2.13145		46	2.13365
						Equation 16	Plasma Membrane Damage to Cell Lysis	0.43	-1	0.0596241	3.38797	0.13	7				54.6949	17	3.78646	4032.95	2.13145		64	2.2869
						Equation 17	Plasma Membrane Damage to Nuclear Membrane Damage	0.84	-9	0.0636912	3.61907	0.14	8				54.6949	17	4.04474	4032.95	2.13145		64	2.44289
						Equation 18	First Calcium Expansion to Plasma Membrane Damage	0.93	-10	0.0371949	3.02787	0.07	6				78.9548	92	7.07238	36154.7	1.98667		79	1.46487
						Equation 19	Ecadherin Loss to Cell Lysis	1.3	1	0.104517	3.47223	0.2	7				31.6296	32	6.00776	3304.1	2.04227		22	2.98819
						Equation 20	Ecadherin Loss to Nuclear Membrane Damage	2.6	-2	0.256938	8.53593	0.5	17				31.6296	32	14.7691	3304.1	2.04227		22	7.346
						Equation 21	Chromatin Disruption to Cell Lysis	1.1	-2	0.100024	2.84947	0.2	6				27.7806	17	2.60162	676.519	2.13145		27	1.35517
						Equation 22	Chromatin Disruption to Nuclear Membrane Damage	1.6	3	0.219967	6.26639	0.5	13				27.7806	17	5.72134	676.519	2.13145		27	2.98022
										Using equations stacking through cell lysis						Using equations stacking through nuclear membrane damage
								Slope	Intercept	dy/d_slope1	dy/d_intercept1	dy/d_slope2	dy/d_intercept2	dy/d_slope3	dy/d_intercept3	dy/d_slope1	dy/d_intercept1	dy/d_slope2	dy/d_intercept2	dy/d_slope3	dy/d_intercept3		x value		(95% CI)^2		95%CI
						Equation 23	Laser Rupture to First Calcium Expansion	2.914	19	19.74	0.94	65.1	1						1				21		386.032		19.6
						Equation 24	Laser Rupture to Ecadherin Loss	0.925	3.375	13.65	0.65	28.6	1			6.3	0.3	46.7	1				21		66.0678		8.1
						Equation 25	Laser Rupture to Chromatin Disruption	1.304	0.55	17.22	0.82	28.6	1			10.08	0.48	46.7	1				21		101.036		10.1
						Equation 26	Cell Lysis to First Calcium Expansion	1.692	31.22	26.32	0.94	63.4	1						1				28		367.21		19.2
						Equation 27	Nuclear Membrane Damage to First Calcium Expansion	1.034	32.16	43.24	0.94	64.6	1						1				46		163.533		12.8
						Equation 28	Plasma Membrane Damage to Ecadherin Loss	0.26575	4.825	41.6	0.65	26.52	1			19.2	0.3	44.76	1				64		64.3284		8
						Equation 29	Plasma Membrane Damage to Chromatin Disruption	0.3779	2.43	52.48	0.82	26.52	1			30.72	0.48	44.76	1				64		122.004		11
						Equation 30	First Calcium Expansion to Laser Rupture	0.2604	0.2	22.12	0.28	63.47	1						1				79		35.7223		6
						Equation 31	First Calcium Expansion to Cell Lysis	0.3999	-5.3	33.97	0.43	63.47	1						1				79		129.391		11.4
						Equation 32	First Calcium Expansion to Nuclear Membrane Damage	0.7812	-17.4	66.36	0.84	63.47	1						1				79		189.937		13.8
						Equation 33	First Calcium Expansion to Ecadherin Loss	0.247148	2.1675	22.0805	0.2795	41.2555	0.65	26.2921	1	19.908	0.252	19.041	0.3	44.3148	1		79		68.5982		8.3
						Equation 34	First Calcium Expansion to Chromatin Disruption	0.351447	-1.349	27.8554	0.3526	52.0454	0.82	26.2921	1	31.8528	0.4032	30.4656	0.48	44.3148	1		79		130.476		11.4
						Equation 35	Ecadherin Loss to Laser Rupture	0.7735	5.475	12.54	0.57	29.6	1			6.82	0.31	55.2	1				22		54.8569		7.4
						Equation 36	Ecadherin Loss to Plasma Membrane Damage	2.6	13.3	39.6	1.8	29.6	1			11.22	1.1	55.2	1				22		580.785		24.1
						Equation 37	Ecadherin Loss to First Calcium Expansion	2.444	31.502	37.224	1.692	27.824	0.94	66.28	1	22.748	1.034	51.888	0.94	74.72	1		22		613.403		24.8
						Equation 38	Ecadherin Loss to Chromatin Disruption	1.157	4.93	18.04	0.82	29.6	1			10.56	0.48	55.2	1				22		148.29		12.2
						Equation 39	Chromatin Disrupton to to Laser Rupture	0.5615	5.395	15.39	0.57	27.7	1			8.37	0.31	46.2	1				27		47.9351		6.9
						Equation 40	Chromatin Disrupton to Plasma Membrane Damage	1.87	13.35	48.6	1.8	27.7	1			29.7	1.1	46.2	1				27		565.666		23.8
						Equation 41	Chromatin Disrupton to First Calcium Expansion	1.7578	31.549	45.684	1.692	26.038	0.94	62.86	1	27.918	1.034	43.428	0.94	64.82	1		27		544.797		23.3
						Equation 42	Chromatin Disrupton to Ecadherin Loss	0.5975	6.3	17.55	0.65	27.7	1			8.1	0.3	46.2	1				27		63.0554		7.9
